# Supplementary material for: Diversity and Composition of the Airborne Fungal Community in Mexico City with a Metagenomic Approach
Source: Microorganisms. 2024 Dec 19;12(12):2632. doi: 10.3390/microorganisms12122632 (PMC11678110; doi:10.3390/microorganisms12122632)
Supplement: Supplementary file 1 [file microorganisms-12-02632-s001.zip]

Archive with 4 entries (4 files):
- Figure S2.html
- __MACOSX/._Figure S2.html
- Figure SI.html
- __MACOSX/._Figure SI.html
